# Supplementary material for: Pharmacokinetics and Metabolism Study of Deep-Sea-Derived Butyrolactone I in Rats by UHPLC–MS/MS and UHPLC–Q-TOF-MS
Source: Mar Drugs. 2021 Dec 22;20(1):11. doi: 10.3390/md20010011 (PMC8780701; doi:10.3390/md20010011)
Supplement: Supplementary file 1 [file marinedrugs-20-00011-s001.zip]

Archive with 1 entries (1 files):
- marinedrugs-1481670-supplementary.pdf
